# Supplementary material for: The Accordion Zebrafish tq206 Mutant in the Assessment of a Novel Pharmaceutical Approach to Brody Myopathy
Source: Int J Mol Sci. 2024 Aug 25;25(17):9229. doi: 10.3390/ijms25179229 (PMC11395142; doi:10.3390/ijms25179229)
Supplement: Supplementary file 1 [file ijms-25-09229-s001.zip]

Archive with 1 entries (1 files):
- ijms-3105403-supplementary.pdf
